# Supplementary material for: The Saccharomyces cerevisiae AMPK, Snf1, Negatively Regulates the Hog1 MAPK Pathway in ER Stress Response
Source: PLoS Genet. 2015 Sep 22;11(9):e1005491. doi: 10.1371/journal.pgen.1005491 (PMC4578879; doi:10.1371/journal.pgen.1005491)
Supplement: S1 Table — (XLSX) [file pgen.1005491.s001.xlsx]

## Sheet: Sheet1
	S1 Table. Strains used in this study
	Strains	Genotype	Source or reference
	10B	MATa ade2 trp1 can1 leu2 his3 ura3 GAL psi+ HOp-ADE2-HO 3' UTR	42
	10Ba	MATa ade2 trp1 can1 leu2 his3 ura3 GAL psi+ HOp-ADE2-HO 3' UTR	42
	10BD	MATa/MATa ade2/ade2 trp1/trp1 can1/can1 leu2/leu2 his3/his3 ura3/ura3	42
	YCH101	MATa ade2 trp1 can1 leu2 his3 ura3 snf1D::CgTRP1	this study
	YCH103	MATa ade2 trp1 can1 leu2 his3 ura3 sip1D::kanMX6	this study
	YCH104	MATa ade2 trp1 can1 leu2 his3 ura3 sip2D::CgHIS3	this study
	YCH105	MATa ade2 trp1 can1 leu2 his3 ura3 gal83D::KlURA3	this study
	YCH109	MATa ade2 trp1 can1 leu2 his3 ura3 sip1D::kanMX6 sip2D::CgHIS3 gal83D::KlURA3	this study
	YCH110	MATa ade2 trp1 can1 leu2 his3 ura3 snf4D::CgTRP1	this study
	YCH111	MATa ade2 trp1 can1 leu2 his3 ura3 snf4D::kanMX6	this study
	YCH112	MATa ade2 trp1 can1 leu2 his3 ura3 snf4D::kanMX6 snf1D::CgTRP1	this study
	YCH113	MATa ade2 trp1 can1 leu2 his3 ura3 tos3D::CgHIS3	this study
	YCH114	MATa ade2 trp1 can1 leu2 his3 ura3 sak1D::KlURA3	this study
	YCH115	MATa ade2 trp1 can1 leu2 his3 ura3 elm1D::kanMX6	this study
	YCH119	MATa ade2 trp1 can1 leu2 his3 ura3 tos3D::CgHIS3 sak1D::KlURA3 elm1D::kanMX6	this study
	YCH120	MATa ade2 trp1 can1 leu2 his3 ura3 reg1D::kanMX6	this study
	YCH121	MATa ade2 trp1 can1 leu2 his3 ura3 reg1D::CgHIS3	this study
	YCH122	MATa ade2 trp1 can1 leu2 his3 ura3 reg1D::CgLEU2	this study
	YCH123	MATa ade2 trp1 can1 leu2 his3 ura3 reg1D::kanMX6 snf1D::CgTRP1	this study
	YCH135	MATa ade2 trp1 can1 leu2 his3 ura3 hog1D::CgHIS3	this study
	YCH136	MATa ade2 trp1 can1 leu2 his3 ura3 hog1D::CgLEU2	this study
	YCH137	MATa ade2 trp1 can1 leu2 his3 ura3 hog1D::kanMX6	this study
	YCH138	MATa ade2 trp1 can1 leu2 his3 ura3 hog1D::CgHIS3 snf1D::CgTRP1	this study
	YCH144	MATa ade2 trp1 can1 leu2 his3 ura3 ptp2D::kanMX6	this study
	YCH146	MATa ade2 trp1 can1 leu2 his3 ura3 ptp2D::kanMX6 snf1D::CgTRP1	this study
	YCH148	MATa ade2 trp1 can1 leu2 his3 ura3 ssk1D::CgLEU2	this study
	YCH149	MATa ade2 trp1 can1 leu2 his3 ura3 ssk1D::CgLEU2 snf1D::CgTRP1	this study
	YCH151	MATa/MATa ade2/ade2 trp1/trp1 can1/can1 leu2/leu2 his3/his3 ura3/ura3 SLN1/sln1D::CgLEU2	this study
	YCH152	MATa/MATa ade2/ade2 trp1/trp1 can1/can1 leu2/leu2 his3/his3 ura3/ura3 SLN1/sln1D::CgLEU2 REG1/reg1D::CgHIS3	this study
	YCH157	MATa/MATa ade2/ade2 trp1/trp1 can1/can1 leu2/leu2 his3/his3 ura3/ura3 SLN1/sln1D::kanMX6 REG1/reg1D::CgHIS3	this study
	YCH158	MATa/MATa ade2/ade2 trp1/trp1 can1/can1 leu2/leu2 his3/his3 ura3/ura3 SLN1/sln1D::kanMX6 REG1/reg1D::CgHIS3 SNF1/snf1D::CgTRP1	this study
	YCH159	MATa/MATa ade2/ade2 trp1/trp1 can1/can1 leu2/leu2 his3/his3 ura3/ura3 YPD1/ypd1D::CgLEU2	this study
	YCH160	MATa/MATa ade2/ade2 trp1/trp1 can1/can1 leu2/leu2 his3/his3 ura3/ura3 YPD1/ypd1D::CgLEU2 REG1/reg1D::CgHIS3	this study
	YCH165	MATa/MATa ade2/ade2 trp1/trp1 can1/can1 leu2/leu2 his3/his3 ura3/ura3 YPD1/ypd1D::kanMX6 REG1/reg1D::CgHIS3	this study
	YCH166	MATa/MATa ade2/ade2 trp1/trp1 can1/can1 leu2/leu2 his3/his3 ura3/ura3 YPD1/ypd1D::kanMX6 REG1/reg1D::CgHIS3 SNF1/snf1D::CgTRP1	this study
	YCH167	MATa ade2 trp1 can1 leu2 his3 ura3 HOG1-GFP::HIS3MX6	this study
	YCH168	MATa ade2 trp1 can1 leu2 his3 ura3 HOG1-GFP::HIS3MX6 snf1D::CgTRP1	this study
	YCH169	MATa ade2 trp1 can1 leu2 his3 ura3 HOG1-GFP::HIS3MX6 reg1D::kanMX6	this study
	YCH170	MATa ade2 trp1 can1 leu2 his3 ura3 HOG1-GFP::HIS3MX6 reg1D::kanMX6 snf1D::CgTRP1	this study
	YCH179	MATa ade2 trp1 can1 leu2 his3 ura3 SSK1-Myc::HIS3MX6	this study
	YCH180	MATa ade2 trp1 can1 leu2 his3 ura3 SSK1-Myc::HIS3MX6 snf1D::CgTRP1	this study
	YCH181	MATa ade2 trp1 can1 leu2 his3 ura3 SSK1-Myc::HIS3MX6 reg1D::kanMX6	this study
	YCH182	MATa ade2 trp1 can1 leu2 his3 ura3 SSK1-Myc::HIS3MX6 reg1D::kanMX6 snf1D::CgTRP1	this study
	YCH183	MATa ade2 trp1 can1 leu2 his3 ura3 SSK2-Myc::HIS3MX6	this study
	YCH184	MATa ade2 trp1 can1 leu2 his3 ura3 SSK2-Myc::HIS3MX6 snf1D::CgTRP1	this study
	YCH185	MATa ade2 trp1 can1 leu2 his3 ura3 SSK2-Myc::HIS3MX6 reg1D::kanMX6	this study
	YCH186	MATa ade2 trp1 can1 leu2 his3 ura3 SSK2-Myc::HIS3MX6 reg1D::kanMX6 snf1D::CgTRP1	this study
	YCH187	MATa ade2 trp1 can1 leu2 his3 ura3 SSK22-Myc::HIS3MX6	this study
	YCH188	MATa ade2 trp1 can1 leu2 his3 ura3 SSK22-Myc::HIS3MX6 snf1D::CgTRP1	this study
	YCH189	MATa ade2 trp1 can1 leu2 his3 ura3 SSK22-Myc::HIS3MX6 reg1D::kanMX6	this study
	YCH190	MATa ade2 trp1 can1 leu2 his3 ura3 SSK22-Myc::HIS3MX6 reg1D::kanMX6 snf1D::CgTRP1	this study
	YCH191	MATa ade2 trp1 can1 leu2 his3 ura3 PBS2-Myc::HIS3MX6	this study
	YCH192	MATa ade2 trp1 can1 leu2 his3 ura3 PBS2-Myc::HIS3MX6 snf1D::CgTRP1	this study
	YCH193	MATa ade2 trp1 can1 leu2 his3 ura3 PBS2-Myc::HIS3MX6 reg1D::kanMX6	this study
	YCH194	MATa ade2 trp1 can1 leu2 his3 ura3 PBS2-Myc::HIS3MX6 reg1D::kanMX6 snf1D::CgTRP1	this study
	YCH217	MATa ade2 trp1 can1 leu2 his3 ura3 PTP2-Myc::HIS3MX6	this study
	YCH226	MATa ade2 trp1 can1 leu2 his3 URA3::HA-HAC1 hac1D::kanMX6	this study
	YCH227	MATa ade2 trp1 can1 leu2 his3 URA3::HA-HAC1 hac1D::kanMX6 snf1D::CgTRP1	this study
	YCH228	MATa ade2 trp1 can1 leu2 his3 URA3::HA-HAC1 hac1D::kanMX6 reg1D::CgLEU2	this study
	YCH229	MATa ade2 trp1 can1 leu2 his3 URA3::HA-HAC1 hac1D::kanMX6 reg1D::CgLEU2 snf1D::CgTRP1	this study
	YCH231	MATa ade2 trp1 can1 leu2 his3 URA3::PSSK1-GFP	this study
	YCH232	MATa ade2 trp1 can1 leu2 his3 URA3::PSSK1-GFP snf1D::CgTRP1	this study
	YCH233	MATa ade2 trp1 can1 leu2 his3 URA3::PSSK1-GFP reg1D::kanMX6	this study
	YCH234	MATa ade2 trp1 can1 leu2 his3 URA3::PSSK1-GFP reg1D::kanMX6 snf1D::CgTRP1	this study
	YCH236	MATa ade2 trp1 can1 leu2 his3 ura3 sho1D::CgHIS	this study
	YCH237	MATa ade2 trp1 can1 leu2 his3 ura3 ssk1D::CgLEU2 sho1D::CgHIS	this study
	YCH241	MATa ade2 trp1 can1 leu2 his3 ura3 hac1D::kanMX6	this study
	YCH242	MATa ade2 trp1 can1 leu2 his3 ura3 hac1D::kanMX6 snf1D::CgTRP1	this study
	YCH243	MATa ade2 trp1 can1 leu2 his3 ura3 hac1D::kanMX6 hog1D::CgHIS3	this study
	YCH244	MATa ade2 trp1 can1 leu2 his3 ura3 hac1D::kanMX6 hog1D::CgHIS3 snf1D::CgTRP1	this study
		All strains were isogenic derivatives of W303
		42. Tadauchi T, Matsumoto K, Herskowitz I, Irie K. Post-transcriptional regulation through the HO 3'-UTR by Mpt5, a yeast homolog of Pumilio and FBF. EMBO J. 2001;20: 552-561.
