# Supplementary material for: The Saccharomyces cerevisiae AMPK, Snf1, Negatively Regulates the Hog1 MAPK Pathway in ER Stress Response
Source: PLoS Genet. 2015 Sep 22;11(9):e1005491. doi: 10.1371/journal.pgen.1005491 (PMC4578879; doi:10.1371/journal.pgen.1005491)
Supplement: S2 Table — (XLSX) [file pgen.1005491.s002.xlsx]

## Sheet: Sheet1
	S2 Table. Plasmids used in this study
	Plasmids	Relevant markers	Source
	pRS315	LEU2, CEN-ARS	43
	pRS315-SNF1	LEU2, CEN-ARS, SNF1	this study
	YEplac181	LEU2, 2m	44
	YEplac181-SNF1	LEU2, 2m, SNF1	this study
	YEplac181-SNF1(K84M)	LEU2, 2m, SNF1(K84M)	this study
	YEplac181-SNF1(G53R)	LEU2, 2m, SNF1(G53R)	this study
	YEplac181-SNF1(T210A)	LEU2, 2m, SNF1(T210A)	this study
	pRS306	URA3	43
	pRS306-HA-HAC1	URA3, HA-HAC1	this study
	pRS306-PSSK1-GFP	URA3, PSSK1-GFP	this study
	YCplac33	URA3, CEN-ARS	44
	YCplac33-PSSK1-GFP	URA3, CEN-ARS, PSSK1-GFP	this study
	YCplac33-PMCM2-GFP	URA3, CEN-ARS, PMCM2-GFP	this study
	YCplac33-PSSK1-SSK1	URA3, CEN-ARS, PSSK1-SSK1	this study
	YCplac33-PMCM2-SSK1	URA3, CEN-ARS, PMCM2-SSK1	this study
	pCgLEU2	C. glabrata LEU2 in pUC19	45
	pCgHIS3	C. glabrata HIS3 in pUC19	45
	pCgTRP1	C. glabrata TRP1 in pUC19	45
	pKlURA3	K. lactis URA3 in pUC19	45
	pFA6a-kanMX6	kanMX6	38
	pFA6a-GFP-HIS3MX6	GFP-ADH 3’UTR-HIS3MX6	38
	pFA6a-13myc-HIS3MX6	13myc-ADH 3’UTR-HIS3MX6	38
	43. Sikorski RS, Hieter P. A system of shuttle vectors and yeast host strains designed for effcient manipulation of DNA in Saccharomyces cerevisiae. Genetics. 1989;122: 19-27.
	44. Gietz RD, Sugino A. New yeast-Escherichia coli shuttle vectors constructed with in vitro mutagenized yeast genes lacking six-base pair restriction sites. Gene. 1988;74: 527-534.
	45. Sakumoto N, Mukai Y, Uchida K, Kouchi T, Kuwajima J, Nakagawa Y, et al. A series of protein phosphatase gene disruptants in Saccharomyces cerevisiae. Yeast 1999;15: 1669-1679.
